# Supplementary material for: Moderate Reduction in Dietary Protein Improves Muscle Composition and Modulates Gut Microbiota and Serum Metabolome Without Compromising Growth in Finishing Pigs
Source: Animals (Basel). 2025 Nov 7;15(22):3234. doi: 10.3390/ani15223234 (PMC12649659; doi:10.3390/ani15223234)
Supplement: Supplementary file 1 [file animals-15-03234-s001.zip]

Archive with 1 entries (1 files):
- animals-3925942-supplementary.pdf
